# Supplementary material for: A mouse model of gestational diabetes shows dysregulated lipid metabolism post-weaning, after return to euglycaemia
Source: Nutr Diabetes. 2022 Feb 15;12:8. doi: 10.1038/s41387-022-00185-4 (PMC8847647; doi:10.1038/s41387-022-00185-4)
Supplement: Supplementary file 3 — Supplementary information file 1. FAs in feeds [file 41387_2022_185_MOESM3_ESM.xlsx]

## Sheet: FA of feeds
		Chow		CM		HFP		Change (HFD)		t-test	t-test
Variable	m/z	Ave	StDev	Ave	StDev	Ave	StDev	Chow/CM	Chow/HFP	Chow/CM	Chow/HFP
FA(12:0)	199.17	6.66103	6.14926	31.4966	6.14926	19.5253	4.25382	UP	UP	6.21785e-15	8.5608e-13
FA(12:1)	197.155	0.408353	0.165092	1.2985	0.165092	0.824675	0.114782	UP	UP	2.90274e-21	3.45184e-14
FA(13:0)	213.186	1.13888	1.15395	3.64538	1.15395	3.04098	0.738024	UP	UP	1.94675e-09	3.29676e-11
FA(14:0)	227.202	5.92642	7.12986	38.7363	7.12986	16.1955	1.7658	UP	UP	1.83069e-15	1.05256e-21
FA(14:1)	225.186	0.311265	1.2353	3.81731	1.2353	0.740816	0.169687	UP	UP	2.65824e-11	3.23695e-11
FA(15:0)	241.217	2.49282	1.54056	8.61022	1.54056	4.68656	1.11927	UP	UP	6.64425e-15	7.50656e-09
FA(16:0)	255.233	295.295	34.5514	423.01	34.5514	462.169	16.8533	UP	UP	1.02501e-15	1.94352e-28
FA(16:1)	253.217	3.03682	3.23179	11.2671	3.23179	4.74752	1.81839	UP	UP	1.78269e-10	0.000361026
FA(16:2)	251.202	0.414679	0.523629	1.60947	0.523629	0.538948	0.128805	UP	UP	7.2179e-10	0.00382103
FA(16:3)	249.186	0.190732	0.114451	0.295095	0.114451	0.305147	0.0840142	UP	UP	0.00137819	3.99906e-05
FA(17:0)	269.249	1.49686	0.584635	4.08446	0.584635	2.64137	0.459094	UP	UP	4.31374e-17	2.98075e-11
FA(18:0)	283.264	127.941	28.1898	260.52	28.1898	290.737	25.1379	UP	UP	1.34585e-18	1.27281e-22
FA(18:1)	281.249	109.474	34.2479	162.616	34.2479	111.02	15.0799	UP	UP	5.32726e-07	0.698092
FA(18:2)	279.233	399.738	14.3154	32.2551	14.3154	69.7423	21.0197	DOWN	DOWN	5.19714e-26	8.57375e-28
FA(18:3)	277.217	37.8996	1.40927	3.3525	1.40927	3.65071	1.2037	DOWN	DOWN	1.3335e-27	2.69719e-26
FA(18:4)	275.202	0.653474	0.0700147	0.133212	0.0700147	0.193563	0.102378	DOWN	DOWN	2.88579e-13	2.12411e-12
FA(19:0)	297.28	0.350642	0.120285	0.784455	0.120285	0.740411	0.144414	UP	UP	1.68426e-12	1.61884e-10
FA(19:1)	295.264	0.453032	0.205586	1.01622	0.205586	0.485861	0.147644	UP	UP	3.14118e-12	0.470612
FA(20:0)	311.296	1.42043	0.330285	2.46867	0.330285	2.58371	0.257084	UP	UP	7.89529e-14	1.50824e-17
FA(20:1)	309.28	1.30135	0.241138	0.989821	0.241138	0.870909	0.213194	DOWN	DOWN	2.58888e-05	1.27196e-08
FA(20:2)	307.264	0.59972	0.158051	0.570194	0.158051	0.462959	0.127192	DOWN	DOWN	0.52962	0.00223325
FA(20:3)	305.249	0.108374	0.642394	1.86993	0.642394	0.399829	0.097581	UP	UP	5.19227e-11	2.87954e-13
FA(20:4)	303.233	0.0719653	0.629785	2.11648	0.629785	0.610862	0.197722	UP	UP	2.57174e-12	3.56208e-11
FA(20:5)	301.217	0.207837	0.199875	0.616885	0.199875	0.905934	0.404973	UP	UP	2.69741e-09	1.0288e-07
FA(21:0)	325.311	0.09039	0.142451	0.352083	0.142451	0.28521	0.160014	UP	UP	2.53191e-08	1.93937e-05
FA(22:0)	339.327	0.881565	0.25658	0.670496	0.25658	0.583109	0.199853	DOWN	DOWN	0.00497529	1.84218e-05
FA(22:1)	337.311	0	0.0688281	0.141912	0.0688281	0.106885	0.0934163	UP	UP	8.14099e-09	3.93884e-05
FA(22:4)	331.264	0	0.141167	0.302202	0.141167	0	0	UP	UP	4.36318e-09	-
FA(23:0)	353.342	0.219568	0.231892	0.285186	0.231892	0.249837	0.172898	UP	UP	0.254886	0.508761
FA(24:0)	367.358	0.762195	0.9868	0.639864	0.9868	0.621122	0.368338	DOWN	DOWN	0.60062	0.229409
FA(24:1)	365.342	0.0712716	0	0	0	0	0	DOWN	DOWN	9.11374e-07	9.11374e-07
FA(26:0)	395.389	0.383177	0.658706	0.304126	0.658706	0.235956	0.245022	DOWN	DOWN	0.607229	0.0487817
FA(28:0)	423.42	0	0.283503	0.124799	0.283503	0.0978227	0.0984301	UP	UP	0.0572906	0.00019279
