# Supplementary material for: A mouse model of gestational diabetes shows dysregulated lipid metabolism post-weaning, after return to euglycaemia
Source: Nutr Diabetes. 2022 Feb 15;12:8. doi: 10.1038/s41387-022-00185-4 (PMC8847647; doi:10.1038/s41387-022-00185-4)
Supplement: Supplementary file 4 — Supplementary information file 2. FAs in feeds, heart and adipose [file 41387_2022_185_MOESM4_ESM.xlsx]

## Sheet: Feed and heart-adipose data
		Mouse	Mouse	Mouse	Mouse	Mouse	Mouse	Mouse	Mouse	Mouse	Mouse	Mouse	Mouse	Mouse	Mouse	Mouse	Mouse	Mouse	Mouse	Mouse	Mouse	Mouse	Mouse	Mouse	Mouse	Mouse	Mouse	Mouse	Mouse	Mouse	Mouse	Mouse	Mouse	Mouse	Mouse	Mouse	Mouse	Mouse	Mouse	Mouse	Mouse	Mouse	Mouse	Mouse	Mouse	Mouse	Mouse	Mouse	Mouse
		1000	1000	1000	1000	1000	1000	1000	1000	1000	1000	1000	1000	1000	1000	1000	1000	1000	1000	1000	1000	1000	1000	1000	1000	1000	1000	1000	1000	1000	1000	1000	1000	1000	1000	1000	1000	1000	1000	1000	1000	1000	1000	1000	1000	1000	1000	1000	1000
		5	4	2	14	15	0	0	0	3	1	0	2	5	1	2	1	0	1	1	1	2	8	0	4	1	0	2	2	4	0	5	4	11	0	1	0	16	2	0	0	11	0	0	1	16	0	1	2
		ADI	ADI	ADI	ADI	ADI	ADI	ADI	ADI	ADI	ADI	ADI	ADI	ADI	ADI	ADI	BRA	BRA	BRA	BRA	BRA	BRA	BRA	BRA	BRA	BRA	BRA	BRA	BRA	BRA	BRA	HEA	HEA	HEA	HEA	HEA	HEA	HEA	HEA	HEA	HEA	HEA	HEA	HEA	HEA	HEA	HEA	HEA	VAS
		lean	lean	lean	lean	lean	lean	lean	obese	obese	obese	obese	obese	obese	obese	obese	lean	lean	lean	lean	lean	lean	obese	obese	obese	obese	obese	obese	obese	obese	obese	lean	lean	lean	lean	lean	lean	lean	lean	obese	obese	obese	obese	obese	obese	obese	obese	obese	lean
		Whole	Whole	Whole	Whole	Whole	Whole	Whole	Whole	Whole	Whole	Whole	Whole	Whole	Whole	Whole	Whole	Whole	Whole	Whole	Whole	Whole	Whole	Whole	Whole	Whole	Whole	Whole	Whole	Whole	Whole	Whole	Whole	Whole	Whole	Whole	Whole	Whole	Whole	Whole	Whole	Whole	Whole	Whole	Whole	Whole	Whole	Whole	Whole
Variable	m/z	18C36	18C37	18C40	18C42	NPC1	NPC2	NPC3	18F50	18F52	18F54	18F57	NPF1	NPF2	NPF4	NPF5	18C41	18C37	18C40	NPC3	18C42	NPC1	NPF2	18F52	18F54	NPF4	18F55	NPF1	18F50	18F57	NPF5	18C36	18C37	18C41	18C42	NPC1	NPC2	NPC3	RC59	18F50	18F52	18F54	18F55	18F57	NPF1	NPF2	NPF4	NPF5	18C37
FA(12:0)	199.17	42.108	22.5976	24.0575	54.1201	68.0129	15.7312	11.9769	20.877	18.0313	33.4205	28.0884	10.1191	19.5869	16.2398	27.6495	7.24723	8.14683	6.33936	5.01293	5.71505	2.84656	5.46358	5.18177	6.46851	5.63964	5.86517	5.58951	6.69189	3.97758	3.96284	45.3036	29.9975	33.2717	24.2892	22.496	32.2356	18.1246	27.6033	8.83938	15.7004	8.63409	9.49006	14.2134	14.3982	15.0294	15.6601	14.1556	16.5828
FA(12:1)	197.155	1.03407	0.566843	0.504515	0	0.50642	0.882465	0.628104	1.0132	0.391988	1.16069	1.33629	0.149034	0.379182	0.575433	1.27984	0.429	0.523997	0.350121	0.365616	0.227075	0.118993	0.0720617	0.320954	0	0.339534	0.428521	0.184492	0.185184	0	0.0507311	1.3734	0.724986	0.26235	0.865174	0.938815	1.13711	0	1.00537	0.503304	0.575209	0	0.198373	0.709694	0.621651	0.174827	0.665955	0.666803	0.485958
FA(13:0)	213.186	10.9658	5.42275	6.1593	9.66632	15.665	3.27585	2.68067	4.09131	3.94865	7.11631	6.43153	2.31298	3.77709	3.37748	6.18329	1.93375	1.91277	1.5055	1.13968	1.19245	0.210303	1.46409	1.44244	0.907622	1.35571	1.36352	1.16692	1.44616	0.509985	0.770982	11.1436	6.21747	6.31222	5.63474	4.64946	7.42127	0.647201	6.32032	2.1273	2.87923	1.59418	1.83856	3.21135	3.14267	2.55025	3.19208	2.99912	3.50183
FA(14:0)	227.202	38.3692	21.1487	23.7499	50.9095	58.6844	15.851	18.1856	18.2738	19.5207	26.7039	22.5036	13.0901	16.2299	15.4528	26.4551	9.98509	9.89698	7.41886	6.64041	7.0133	4.17296	6.52976	6.07206	7.05444	6.68251	7.56597	7.2659	7.85626	4.82707	5.69165	40.0835	21.8797	29.3844	21.911	18.8576	24.89	20.2702	22.2818	12.9471	15.6749	10.4436	11.2529	18.0091	16.8002	13.6679	15.9457	17.5184	17.5122
FA(14:1)	225.186	0.861803	0.611383	0.76369	0	1.9995	0.662727	0.636649	0.70162	0.46333	0.840664	1.0004	0.237625	0.3263	0.749798	1.27777	0.928622	0.477723	0.293591	0.273329	0.249254	0.0512326	0	0.281514	0	0.386464	0.373841	0.213344	0.17694	0.0627707	0.0894005	1.1581	0.399643	0.103316	1.24188	0.599227	0.904561	0	0.599984	0.62447	0.415206	0	0.164651	0.751892	0.503078	0.136765	0.734953	0.617174	0.651726
FA(15:0)	241.217	23.2238	11.7125	12.7939	31.8567	37.8079	8.51096	7.77504	8.23104	12.9293	14.235	12.9669	6.15102	8.99271	7.77273	18.0094	5.88334	4.34555	4.14335	3.32996	3.41976	1.69739	3.85945	3.26318	4.73796	3.57834	3.27053	3.82275	4.26173	2.03019	2.65937	23.7613	12.3374	16.5123	12.0203	10.0267	14.607	12.5536	13.6818	6.37404	6.06029	5.05125	5.06395	7.77547	6.68369	6.70459	7.72717	6.83589	10.4917
FA(16:0)	255.233	420.341	490.007	464.382	412.091	404.181	500.531	568.422	509.954	506.763	509.465	482.096	545.186	533.725	522.315	484.18	288.091	375.626	302.425	306.117	304.788	233.786	207.322	227.268	276.205	271.397	334.322	315.78	292.279	282.641	328.745	479.722	524.492	462.383	499.014	535.177	511.839	553.688	502.229	547.714	554.694	551.343	554.659	573.342	568.991	545.931	513.367	565.429	503.199
FA(16:1)	253.217	9.18453	6.9146	9.46996	10.8628	8.88166	6.70848	7.51274	5.16346	6.13484	3.92283	5.52235	3.66572	3.90865	5.53598	16.3458	12.8446	6.0813	7.19731	6.09445	7.47517	5.88732	7.71457	7.66482	5.58346	6.40992	6.91155	6.66041	7.3297	5.11444	6.05477	5.60942	2.80771	6.51944	9.52893	3.85577	3.94866	1.53384	3.59738	5.14204	2.72005	2.605	3.61125	5.8976	3.62276	0.996403	6.68042	4.16352	9.07281
FA(16:2)	251.202	0.626081	0.178978	0.1586	0	0	0.533339	0.609834	0.526141	0.109895	0.629283	0.776117	0.0471537	0.0437194	0.414178	0.687043	0.341278	0.487414	0.130923	0.132323	0.152147	0.120428	0	0.168503	0	0.208609	0.236426	0.185071	0.0619358	0.0417659	0.038455	0.332556	0.33068	0	0.437685	0.54037	0.454777	0	0.471451	0.633666	0.409338	0	0.126723	0.684522	0.627669	0	0.470363	0.616633	0.387347
FA(16:3)	249.186	2.78077	1.23334	0.900628	1.99772	1.33786	0.948061	0.868882	1.1236	0.359764	2.11769	1.58142	0.268608	0.60526	0.784011	1.63292	0.877845	1.15077	1.23463	1.20282	0.833723	0.781932	0.845309	1.24602	0.694867	1.09832	0.961787	0.883938	0.764103	0.466459	0.952471	5.78227	1.07513	1.51738	1.14136	1.28964	2.25545	0	1.78418	1.02739	0.686759	0.531608	0.611852	1.14322	0.943294	0.480965	1.02433	0.879026	0.667082
FA(17:0)	269.249	5.64411	4.03978	4.15559	3.34112	3.65028	3.74535	3.09839	3.24427	4.15119	4.57189	4.5617	3.26013	3.288	2.91891	5.96513	2.11444	1.95466	2.21082	2.23478	1.63151	0.800946	0.869139	1.57111	1.17433	2.1634	1.70818	2.44628	1.90403	1.23825	2.00595	6.20943	4.1994	3.53673	3.77781	3.48989	4.08455	2.2555	4.72996	3.49773	2.51769	2.57931	2.71348	2.83969	2.75497	2.36239	2.86917	2.57284	4.03618
FA(18:0)	283.264	275.68	335.589	341.262	238.742	252.32	354.247	300.623	327.59	370.705	331.439	355.417	326.838	374.062	365.405	314.479	251.146	274.491	272.351	311.044	261.189	291.897	230.777	247.795	297.627	291.983	277.713	295.864	273.844	317.144	310.625	307.231	352.188	307.766	328.158	359.808	343.801	359.342	363.044	337.961	366.206	375.05	365.223	314.008	324.315	392.338	363.029	321.697	354.375
FA(18:1)	281.249	111.673	62.5795	67.5694	133.392	112.865	58.2159	42.2967	66.2206	34.5439	37.9805	39.9483	48.5245	22.7019	28.0915	60.986	234.6	156.129	198.834	181.09	219.302	230.77	277.424	251.535	194.681	201.418	182.877	183.623	217.293	189.961	168.038	30.8494	20.4426	104.513	46.4454	16.8852	23.6696	15.7611	24.3674	32.4667	15.5938	21.1072	23.257	29.2597	26.7679	11.4527	41.7788	31.2487	39.1551
FA(18:2)	279.233	34.4943	20.9576	25.6134	37.8991	28.7995	15.3896	20.6429	16.3428	12.0146	13.452	15.1522	24.9019	6.0185	18.3599	18.009	9.73637	9.56169	7.2368	5.67279	8.20309	4.42628	7.94694	8.94751	6.54846	6.85849	7.00196	6.70425	7.72701	5.56629	6.69985	26.4033	12.8184	19.7901	22.2884	10.4846	15.8495	11.2601	15.2477	14.8218	7.61309	12.8004	10.9167	16.7498	16.3485	5.72078	14.8103	17.4634	19.6788
FA(18:3)	277.217	3.80022	2.64632	2.6159	1.04954	2.17487	1.73101	3.54883	2.57504	1.67726	2.92231	2.33699	3.70338	0.411812	2.05861	2.0922	1.17125	1.83888	0.995671	0.787513	0.786616	0.142756	0.190971	0.958713	0.300698	0.865029	1.1079	0.510668	0.688974	0.314705	0.57531	5.08883	2.94262	3.26362	3.38375	2.27361	3.73656	0.69412	3.303	3.30363	1.63392	2.77914	2.33883	3.27698	3.44647	0.495964	2.15075	3.69524	1.40232
FA(18:4)	275.202	0	0	0	0.457666	0	0.197584	0.184977	0.354411	0	0.178847	0.157974	0.125136	0	0.179719	0.151354	0.0483189	0.12021	0.0154497	0.0163749	0.0379818	0.0470474	0	0.0473579	0	0.0306231	0.099479	0	0	0	0.0304053	0	0.0617942	0.2494	0.111591	0.157544	0.179458	0	0.0421442	0.232356	0.156771	0	0.0940376	0.235446	0.213992	0	0.178713	0.275088	0.0559484
FA(19:0)	297.28	0.372918	0.493137	0.675584	0	0	0.751505	0.817059	0.863139	0.395953	1.06673	1.26514	0.523982	0.514491	0.509757	0.847201	0.538391	0.683248	0.552838	0.511624	0.406705	0.216215	0.0889597	0.753173	0.525405	0.500227	0.589738	0.363352	0.397883	0.25871	0.176299	1.64121	0.697893	0.260172	0.881393	0.794097	1.0173	0	0.839774	1.06229	0.623606	0.285647	0.522954	0.762691	0.833044	0	0.669684	0.78619	0.411032
FA(19:1)	295.264	0.691104	0.247727	0.515286	0	0	0.508064	0.579321	0.5502	0.0412014	0.57798	0.639175	0.446993	0.033282	0.296156	0.687257	0.747805	0.708274	0.851927	0.705445	0.697666	0.711166	0	0.921908	0.513889	1.00647	0.745283	0.623487	0.702938	0.498034	0.35785	0.606588	0.386821	0.236377	0.449501	0.448177	0.379928	0	0.303797	0.79738	0.335191	0.102773	0.284027	0.541608	0.512853	0	0.337391	0.529577	0.323971
FA(20:0)	311.296	3.24795	3.01153	3.20362	1.97869	0	3.37404	2.26423	3.2894	3.66083	3.29294	4.09062	3.47114	3.11845	2.87275	3.01922	2.48216	2.84066	2.77104	3.64975	3.26234	3.47955	3.14804	3.40654	4.02628	3.01662	2.76554	2.79461	3.42844	3.34226	3.48892	3.33008	3.49401	2.81828	2.83133	3.30113	3.37908	0.771355	3.49409	3.74851	2.72455	3.49548	3.38719	2.02895	2.78924	1.53832	2.92233	2.52232	3.12947
FA(20:1)	309.28	0.865221	0.40608	0.814193	0.289285	0	0.758076	0.566285	0.722627	0.344599	0.480845	0.694034	1.05762	0.0762874	0.625851	0.825457	27.2389	21.6102	25.8912	27.8824	32.8799	40.0294	42.4339	43.6715	32.6463	29.9373	28.4713	28.4147	33.0737	30.2087	23.0395	0.308371	0.240056	0.143584	1.73102	0.335139	0.429949	0	0.618165	1.49563	0.341487	0.109789	0.26243	0.460313	0.513892	0	0.448697	0.479335	0.993641
FA(20:2)	307.264	0.305967	0.142114	0.260606	0	0	0.450459	0.388151	0.42849	0.0658564	0.235638	0.307253	0.527255	0.0388057	0.339809	0.687429	1.97923	1.74698	2.18748	1.92908	2.27431	2.65705	2.05091	3.20063	1.98548	2.72771	2.02085	2.27491	2.70454	2.47504	2.04029	0.386311	0.038754	0	0.461238	0.28027	0.203703	0	0.167575	1.13407	0.148186	0.101875	0.0472576	0.306922	0.278388	0	0.262079	0.32099	0.338702
FA(20:3)	305.249	1.75761	1.08595	1.30143	0	0	0.795525	0.913181	0.943416	0.186614	0.713434	1.17294	0.399481	0.096245	0.814175	1.48156	4.30913	3.48873	4.24756	4.00098	4.96554	4.77275	5.32848	5.73606	4.84568	5.08612	3.65637	3.97329	4.50962	4.728	4.13039	0.387608	0.327152	0.437658	1.4694	0.649862	0.727072	0	0.775677	1.03565	0.406212	0	0.204736	0.614191	0.781067	0	0.748769	0.714458	1.13454
FA(20:4)	303.233	9.37168	6.22615	5.82248	9.9622	1.31173	3.64943	1.32336	3.79436	2.16126	0.0971328	3.5617	0.70697	1.18659	1.7121	4.59323	106.735	91.55	121.001	99.5449	101.813	131.998	151.581	133.617	119.415	123.396	101.558	98.0168	98.32	111.657	101.392	0	0.142126	0	6.18082	0.225033	0.107533	0.632633	0.539418	0.628427	0.103968	0	0.0300635	0.185947	0.192784	0	1.46533	0.328492	9.51854
FA(20:5)	301.217	1.74506	1.46701	1.26291	0	1.20646	0.876684	1.2982	1.19994	0.803801	1.73097	2.00033	0.96505	0.388241	1.41574	1.00613	0.846196	0.965545	0.852084	0.635344	0.792078	0.109201	0.211055	0.790442	0.19041	0.72341	0.682886	0.846034	0.593258	0.304096	0.269849	2.33458	1.24335	0.601048	2.10887	1.1692	1.52352	0.548803	1.61862	2.76332	0.748793	0.650291	1.26266	1.30321	1.7741	0.286851	1.47069	1.35634	0.796707
FA(21:0)	325.311	0.11955	0	0.18843	0	0	0.112637	0.367872	0.34123	0.0344532	0.405143	0.489885	0.119985	0.0800303	0.0497512	0.209695	0.136111	0.415859	0.121985	0.187121	0.126416	0.0601799	0	0.369237	0.558091	0.173194	0.234309	0.0386381	0.0880261	0.0326481	0.134448	0.198055	0.036528	0	0.144602	0.214124	0.237846	0.610941	0.256807	0.626868	0.201344	0.175518	0.184185	0.359171	0.391338	0	0.136276	0.388084	0
FA(22:0)	339.327	0.31086	0.129143	0.402817	0.44085	0	0.443364	0.440997	0.502248	0.0672339	0.538011	1.30042	0.777924	0.0656869	0.382536	0.4327	0.632352	0.699524	0.615389	0.70802	0.646004	0.365302	0.0830584	0.954221	0.489634	0.369261	0.626129	0.699836	0.808495	0.324301	0.677202	0.403045	0.277739	0	0.603828	0.397539	0.484424	0	0.481074	1.23466	0.290885	0.141014	0.470544	0.383444	0.511212	0	0.406239	0.460066	0.384443
FA(22:1)	337.311	0	0.0822548	0.0898425	0	0	0.0919736	0.391129	0.196776	0.0428076	0.0859165	0.081605	0.0451372	0.0738817	0.0879957	0.241981	1.47934	1.35091	1.75789	1.80044	1.78518	2.26306	2.13804	2.43684	1.49672	1.85413	1.54623	1.58928	2.28398	1.33099	1.24392	0	0.0404386	0	0.132061	0.154882	0.0683743	0	0.139787	0.67516	0.128427	0.164943	0.158706	0.277473	0.308911	0.133039	0.0274985	0.175773	0.0514191
FA(22:4)	331.264	0.0734102	0.278746	0.0576403	0	0	0.223935	0.110007	0.120552	0.0440208	0.0265813	0.0908458	0	0	0.177555	0.155228	24.1938	19.7888	25.6822	26.3663	26.9014	35.2695	42.1559	39.0562	29.9572	30.2647	24.3568	27.132	29.6406	30.5859	24.6076	0	0	0	1.15603	0.0242436	0.0206665	0	0.0206454	0.162807	0.0152852	0	0.0178017	0.00431473	0	0	0.0170923	0	1.05426
FA(23:0)	353.342	0.0869542	0	0.21452	0	0.252936	0.0862464	0.266182	0.179164	0	0.120885	0.677533	0.271938	0	0.0477762	0.1247	0.204638	0.307068	0.14106	0.084268	0.128958	0.0766254	0	0.225727	0.197356	0.060735	0.213379	0.178574	0.0516647	0	0.041643	0.0699309	0	0	0.17342	0.09057	0.0521098	0.6446	0.049729	0.900215	0.0999126	0	0.136453	0.215975	0.290881	0	0.0442134	0.278664	0.0746548
FA(24:0)	367.358	0.264894	0.163959	0.723736	0.517187	0.34187	0.521869	0.341414	0.433372	0.27817	0.346983	2.18088	1.28738	0.233969	0.321901	0.2449	0.634882	0.495953	0.21735	0.373525	0.482053	0.0492325	0.116905	0.438376	0.575258	0.14455	0.317855	1.30739	0.382578	0.231493	1.02109	0.10295	0.129785	0	0.991585	0.286386	0.270632	0	0.311842	2.86176	0.217001	0.253905	1.00899	0.283547	0.373176	0	0.574212	0.447902	0.393558
FA(24:1)	365.342	0	0	0	0.426399	0	0.020365	0.0158047	0.00907084	0	0.0137817	0.0415465	0	0	0.0122527	0	0.373121	0.423725	0.368138	0.422909	0.562444	0.184273	0.184072	0.61516	0.264712	0.291897	0.364002	0.107824	0.48685	0.0893487	0.131436	0	0	0	0.0148128	0	0.0170556	0	0	0.446172	0.00560975	0	0.0207126	0.0229827	0.00955974	0	0.0245872	0.0192993	0.0339416
FA(26:0)	395.389	0	0.0315489	0.25438	0	0	0.137872	0.162778	0.106829	0.0843136	0.110827	1.27408	0.628583	0	0.102976	0.0598046	0.0911333	0.14169	0.0582879	0	0.0601132	0	0	0.0381465	0.191512	0.0326643	0.0364491	0.738233	0.0184678	0.0385481	0.207055	0.0654914	0.0308452	0.118614	0.382997	0.0556082	0.0437583	0.662147	0.0740863	1.70368	0.050545	0	0.271077	0.121401	0.172122	0	0.11825	0.235607	0.106096
FA(28:0)	423.42	0	0.0289236	0.0563735	0	0	0.0369624	0.0624965	0.0369149	0.0441056	0	0.254272	0.19051	0.0373891	0	0	0	0.0379906	0	0.0436569	0	0	0	0.00567245	0.136231	0	0.00754391	0	0	0	0.0499514	0.113995	0	0	0.0374928	0.0440815	0.0230966	0	0	0.507389	0.0218072	0	0.169635	0.0199487	0.0856199	0	0.0414754	0.123661	0
[truncated: 131 more columns]
